# Supplementary material for: Characterization of phage resistance and phages capable of intestinal decolonization of carbapenem-resistant Klebsiella pneumoniae in mice
Source: Commun Biol. 2022 Jan 13;5:48. doi: 10.1038/s42003-022-03001-y (PMC8758719; doi:10.1038/s42003-022-03001-y)
Supplement: Supplementary file 3 — Supplementary Data 1 [file 42003_2022_3001_MOESM3_ESM.xlsx]

## Sheet: Fig 2
Bacteriolytic activity of phages (OD600 value)
Time(h)	0	0.5	1	1.5	2	2.5	3	3.5	4	5	6	7	8
B0+P39	0.183	0.389	0.562	0.797	0.918	0.977	1.005	1.089	1.191	1.357	1.501	1.65	1.761
B0 (1)	0.157	0.267	0.45	0.673	0.768	0.869	0.933	1.034	1.132	1.204	1.334	1.572	1.65
B0 (2)	0.215	0.363	0.575	0.855	0.979	1.062	1.19	1.238	1.337	1.505	1.595	1.787	1.834
B0 (3)	0.183	0.389	0.562	0.797	0.918	0.977	1.005	1.089	1.191	1.357	1.501	1.65	1.761
Average	0.185	0.339667	0.529	0.775	0.888333	0.969333	1.04267	1.12033	1.22	1.35533	1.47667	1.66967	1.74833
SD	0.0237206	0.052468	0.056113	0.0759122	0.0886579	0.0789782	0.108248	0.0861794	0.0861665	0.122888	0.107933	0.0888682	0.0756498
B0+P24 (1)	0.157	0.202	0.017	0.001	0.001	0.006	0.009	0.016	0.032	0.136	0.49	0.984	1.448
B0+P24 (2)	0.183	0.27	0.009	0.011	0.012	0.01	0.012	0.016	0.023	0.08	0.422	1.085	1.408
B0+P24 (3)	0.183	0.275	0.014	0.014	0.018	0.013	0.014	0.017	0.027	0.087	0.417	1.109	1.568
Average	0.174333	0.249	0.0133333	0.00866667	0.0103333	0.00966667	0.0116667	0.0163333	0.0273333	0.101	0.443	1.05933	1.47467
SD	0.0150111	0.0407799	0.00404145	0.00680686	0.00862168	0.00351188	0.00251661	0.00057735	0.00450925	0.0305123	0.0407799	0.066335	0.0832666
B1-1 (1)	0.169	0.27	0.513	0.75	0.847	0.967	1.016	1.045	1.117	1.214	1.317	1.398	1.467
B1-1 (2)	0.205	0.363	0.525	0.834	0.976	1.042	1.194	1.228	1.337	1.405	1.598	1.687	1.734
B1-1 (3)	0.173	0.359	0.542	0.767	0.888	0.943	1.015	1.049	1.145	1.356	1.531	1.76	1.761
Average	0.182333	0.330667	0.526667	0.783667	0.903667	0.984	1.075	1.10733	1.19967	1.325	1.482	1.615	1.654
SD	0.0197315	0.0525769	0.0145717	0.044411	0.0659116	0.051643	0.103058	0.10452	0.119755	0.0992018	0.146769	0.191439	0.162508
B1-1+P39 (1)	0.169	0.276	0.471	0.004	0.012	0.005	0.006	0.008	0.03	0.133	0.295	0.43	0.799
B1-1+P39 (2)	0.159	0.265	0.486	0.003	0.013	0.003	0.003	0.006	0.033	0.143	0.255	0.53	0.845
B1-1+P39 (3)	0.179	0.287	0.464	0.002	0.002	0.004	0.005	0.001	0.031	0.123	0.285	0.48	0.72
Average	0.169	0.276	0.473667	0.003	0.009	0.004	0.00466667	0.005	0.0313333	0.133	0.278333	0.48	0.788
SD	0.01	0.011	0.0112398	0.001	0.00608276	0.001	0.00152753	0.00360555	0.00152753	0.01	0.0208167	0.05	0.0632218
B0+P24+P39 (1)	0.183	0.274	0.009	0.014	0.024	0.013	0.016	0.016	0.017	0.016	0.016	0.028	0.053
B0+P24+P39 (2)	0.157	0.202	0.007	0.001	0.001	0.006	0.009	0.016	0.017	0.016	0.016	0.019	0.043
B0+P24+P39 (3)	0.157	0.223	0.0131	0.0021	0.004	0.017	0.012	0.019	0.017	0.016	0.016	0.014	0.04
Average	0.165667	0.233	0.0097	0.0057	0.00966667	0.012	0.0123333	0.017	0.017	0.016	0.016	0.0203333	0.0453333
SD	0.0150111	0.037027	0.00310966	0.00720902	0.0125033	0.00556776	0.00351188	0.00173205	0	0	0	0.0070946	0.00680686
Negtive control	0	0	0	0	0	0	0	0	0	0	0	0	0
