# Supplementary material for: Characterization of phage resistance and phages capable of intestinal decolonization of carbapenem-resistant Klebsiella pneumoniae in mice
Source: Commun Biol. 2022 Jan 13;5:48. doi: 10.1038/s42003-022-03001-y (PMC8758719; doi:10.1038/s42003-022-03001-y)
Supplement: Supplementary file 4 — Supplementary Data 2 [file 42003_2022_3001_MOESM4_ESM.xlsx]

## Sheet: Fig 4
Human bactericidal serum assays
Time (h)	0	1	2	3
B0	240000	270000	53000	4000
B1-1	140000	1	1	1
B1-1::pmshA	150000	170000	60000	9800
B1-3	150000	180000	60000	5300
B1-2	160000	600000	1800000	13000000
B1-2::pwcaJ	240000	340000	600000	920000
G. mellonella infection models
	Time (h)	0h	12h	24h	36h	48h	60h	72h
10^8CFU/mL KP	B0	16	2	2	2	1	1	1
	B1-1	16	10	10	10	8	8	8
	B1-2	16	10	9	9	9	9	9
	B1-3	16	13	13	12	12	12	12
	B1-1pmshA	16	1	1	0	0	0	0
	B1-2pwcaJ	16	0	0	0	0	0	0
Negtive control	PBS	16	16	16	16	16	16	16
Fig4 c Standard curve of glucuronic acid (GA)
Glucuronic acid(μg/mL)	0	25	50	75	100	125	150	175
OD490	0	0.15	0.254	0.355	0.501	0.65	0.911	1.158
Fig4 d Production of capsule polysaccharides
	CPS production(μg/mL)
B0	37.17	35.17	39
B1-1	5.66667	10.3333	7
B1-2	9.83333	9.83333	9.4
B1-3	18.3333	12.5	15
B1-1pmshA	36.5	38.4	37
B1-2pwcaJ	40.6	41.6	39.6
Fig4 e
Time (h)	0	1	2	3
B0	240000	270000	53000	4000
B1-2	160000	600000	1800000	13000000
B2-1	200000	530000	3200000	6000000
B2-2	260000	790000	2500000	5000000
B2-3	300000	800000	3600000	40000000
Fig4 f
	Time (h)	0h	12h	24h	36h	48h	60h	72h
10^8 CFU/mL KP	B0	16	2	2	2	1	1	1
	B1-2	16	10	9	9	9	9	9
	B2-1	16	8	7	7	7	7	7
	B2-2	16	10	9	8	8	8	8
	B2-3	16	10	10	10	9	9	9
	PBS	16	16	16	16	16	16	16
