# Supplementary material for: Characterization of phage resistance and phages capable of intestinal decolonization of carbapenem-resistant Klebsiella pneumoniae in mice
Source: Commun Biol. 2022 Jan 13;5:48. doi: 10.1038/s42003-022-03001-y (PMC8758719; doi:10.1038/s42003-022-03001-y)
Supplement: Supplementary file 5 — Supplementary Data 3 [file 42003_2022_3001_MOESM5_ESM.xlsx]

## Sheet: Fig 8
Shedding of strain B0 in mice
Group		Day0	Day3	Day7
PBS treatment	B1	1090000000	680000000	238000000
	B2	1320000000	527000000	635000000
	B3	773000000	492000000	492000000
	B4	107000000	42400000	123000000
	B5	291000000	51000000	385000000
	B6	180000000	180000000	180000000
P24 treatment	C1	308000000	100	100
	C2	147000000	2100000	3700000
	C3	78400000	19500000	3300000
	C4	17200000	250000	895000
	C5	180000000	180000000	180000000
	C6	34900000	103000000	13200000
	C7	291000000	51000000	385000000
	C8	200000000	381000000	98700000
P24+P39 treatment	D1	1250000000	38000	38000
	D2	15400000	3000	770
	D3	209000000	9900000	9900000
	D4	184000000	12600000	19000
	D5	363000000	15800	1400
	D6	86000000	33000	230
	D7	340000000	77000	500
	D8	1230000000	27400000	102000
