# Supplementary material for: Characterization of phage resistance and phages capable of intestinal decolonization of carbapenem-resistant Klebsiella pneumoniae in mice
Source: Commun Biol. 2022 Jan 13;5:48. doi: 10.1038/s42003-022-03001-y (PMC8758719; doi:10.1038/s42003-022-03001-y)
Supplement: Supplementary file 6 — Supplementary Data 4 [file 42003_2022_3001_MOESM6_ESM.xlsx]

## Sheet: Fig S1
one-step growth curve
Time (min)	6	8	12	14	16	18	20	22	24	28	30	40	50	60	70	80	90	100	110
P24 (1)	168000	168000	249000	224000	269000	246000	460000	2700000	4000000	8000000	9040000	10500000	16100000	20400000	17800000	18600000	23100000
P24 (2)	250000	200000	230000	170000	224000	250000	500000	3000000	4500000	8600000	8000000	16000000	17000000	19000000	16700000	17800000	16700000
P24 (3)	200000	170000	250000	180000	250000	227000	469000	3100000	4200000	7900000	8500000	14100000	16600000	19600000	16900000	18900000	19700000
Average	206000	179333	243000	191333	247667	241000	476333	2.93333e+06	4.23333e+06	8.16667e+06	8.51333e+06	1.35333e+07	1.65667e+07	1.96667e+07	1.71333e+07	1.84333e+07	1.98333e+07
SD	41328	17925.8	11269.4	28728.6	22590.6	12288.2	20984.1	208167	251661	378594	520128	2.79344e+06	450925	702377	585947	568624	3.20208e+06
P39 (1)	500000	460000	440000	500000	480000	490000	500000	630000	700000	2600000	7500000	19000000	24000000	53000000	46000000	44000000	52000000	65000000	75000000
P39(2)	440000	480000	460000	490000	500000	630000	490000	700000	670000	3000000	6900000	15000000	30000000	46000000	47000000	52000000	60000000	46000000	48000000
P39(3)	476000	458000	490000	460000	480000	590000	630000	650000	650000	2800000	7300000	15900000	28000000	49000000	44000000	49000000	56000000	59000000	70000000
Average	472000	466000	463333	483333	486667	570000	540000	660000	673333	2800000	7.23333e+06	1.66333e+07	2.73333e+07	4.93333e+07	4.56667e+07	4.83333e+07	56000000	5.66667e+07	6.43333e+07
SD	30199.3	12165.5	25166.1	20816.7	11547	72111	78102.5	36055.5	25166.1	200000	305505	2.09841e+06	3.05505e+06	3.51188e+06	1.52753e+06	4.04145e+06	4000000	9.71253e+06	1.43643e+07
pH stability
PH	2	3	4	5	6	7	8	9	10	11	12
P24 (1)	12500	13500000	8000000	16000000	10000000	14000000	12000000	15200000	14500000	13000000	1400000
P24 (2)	10800	24000000	52000000	47000000	57000000	52000000	57000000	46000000	46000000	46000000	4900000
P24 (3)	10000	20000000	60000000	35000000	40000000	47000000	40000000	36000000	24000000	30000000	3700000
Average	11100	1.91667e+07	40000000	3.26667e+07	3.56667e+07	3.76667e+07	3.63333e+07	32400000	2.81667e+07	2.96667e+07	3.33333e+06
SD	1042.43	4.32692e+06	2.28619e+07	1.27628e+07	1.94308e+07	1.68589e+07	1.85532e+07	1.28291e+07	1.3193e+07	1.34743e+07	1.4522e+06
P39 (1)	100	65000000	90000000	52000000	95000000	35000000	87000000	95000000	98000000	45000000	41000000
P39 (2)	98	20000000	86000000	90000000	80000000	70000000	70000000	70000000	60000000	69000000	23000000
P39 (3)	80	61000000	30000000	55000000	40000000	54300000	43000000	42000000	58000000	88900000	10000000
Average	92.6667	4.86667e+07	6.86667e+07	6.56667e+07	7.16667e+07	53100000	6.66667e+07	69000000	72000000	6.76333e+07	2.46667e+07
SD	8.99383	2.03361e+07	2.73902e+07	1.72498e+07	2.3214e+07	1.43139e+07	1.81169e+07	2.16487e+07	1.84029e+07	1.79481e+07	1.27105e+07
thermal stability
Temperature	4℃	25	37	50	60	70
P24 (1)	11000000	12000000	10500000	16000000	30000	1
P24 (2)	41000000	23000000	84000000	51000000	59000	1
P24 (3)	21000000	9000000	28900000	32100000	67000	1
Average	2.43333e+07	1.46667e+07	4.11333e+07	3.30333e+07	52000	1
SD	1.24722e+07	6.01849e+06	3.12282e+07	1.43039e+07	15895.5	0
P39 (1)	27000000	25000000	26000000	30800000	14200000	1
P39 (2)	23400000	86000000	78000000	85000000	80000000	1
P39 (3)	6500000	32000000	54000000	50000000	64300000	1
Average	1.89667e+07	4.76667e+07	5.26667e+07	5.52667e+07	5.28333e+07	1
SD	8.93694e+06	2.7256e+07	2.12498e+07	2.24383e+07	2.80597e+07	0
